# Supplementary material for: Feeding Cows with Olive Cake Enriched in Polyphenols Improves the Sustainability and Enhances the Nutritional and Organoleptic Features of Fresh Caciocavallo Cheese
Source: Foods. 2024 Oct 18;13(20):3320. doi: 10.3390/foods13203320 (PMC11508000; doi:10.3390/foods13203320)
Supplement: Supplementary file 1 [file foods-13-03320-s001.zip]

Archive with 1 entries (1 files):
- foods-3234644-supplementary.pdf
